# Supplementary material for: Is patient insurance type related to physician recommendation, administration and referral for adult vaccination? A survey of US physicians
Source: Hum Vaccin Immunother. 2019 Mar 20;15(9):2217–26. doi: 10.1080/21645515.2019.1582402 (PMC6773384; doi:10.1080/21645515.2019.1582402)
Supplement: Supplemental Material [file khvi-15-09-1582402-s001.zip]

Archive with 2 entries (2 files):
- Supplementary file 1 v4.docx
- Supplementary file 2.docx
